# Supplementary material for: A study on the efficacy of APACHE-IV for predicting mortality and length of stay in an intensive care unit in Iran
Source: F1000Res. 2017 Nov 20;6:2032. [Version 1] doi: 10.12688/f1000research.12290.1 (PMC5710303; doi:10.12688/f1000research.12290.1)
Supplement: Data for the study on efficacy of APACHE-IV for predicting mortality and length of stay in an intensive care unit in Iran [file f1000research-6-13304-s0000.tgz]

Archive with 1 entries (1 files):
- 698bcabe-e75d-42f2-bc56-dbdd94b2bc25_Dataset_1.zip
